# Supplementary material for: Medical Emergency During Flight: A Team-Building Exercise
Source: MedEdPORTAL. 2017 Jan 13;13:10530. doi: 10.15766/mep_2374-8265.10530 (PMC6342154; doi:10.15766/mep_2374-8265.10530)
Supplement: Supplementary file 1 — A. Facilitator's Guide.docx B. Handout.docx C. Evaluation Form.docx [file mep-13-10530-s001.zip]

Archive with 4 entries (4 files):
- _Educational Summary Report_10530.pdf
- A. Facilitator's Guide.docx
- B. Handout.docx
- C. Evaluation Form.docx
